# Supplementary material for: Ultrasensitive, Selectivity Detection of Mercury Ion Using a Novel Localized Surface Plasmon Resonance Biosensor
Source: Sensors (Basel). 2026 May 8;26(10):2967. doi: 10.3390/s26102967 (PMC13211190; doi:10.3390/s26102967)
Supplement: Supplementary file 1 [file sensors-26-02967-s001.zip]

Archive with 1 entries (1 files):
- sensors-4278267-supplementary.pdf
